# Supplementary material for: Inhibiting the interaction between the mitochondrial receptor Tom70 and SARS CoV 2 Orf9b with small molecules
Source: bioRxiv. 2026 Apr 27:2026.04.27.721040. Preprint. [Version 1] doi: 10.64898/2026.04.27.721040 (PMC13142535; doi:10.64898/2026.04.27.721040)
Supplement: Supplement 1 [file media-1.csv]

Xtal	PDB	Space Group	A	B	C	Alpha	Beta	Gamma	Wavelength (A)	Resolution (A)	Total Reflections	Unique Reflections	Multiplicity	Rmerge	Rmeas	Rpim	CC1/2	CC*	I/sigma I	Completeness	Wilson B Factor	Refinement Reflections	Reflections used for Rfree	Rwork	Rfree	No. of non-hydrogen atoms	Macromolecules	Ligands	Solvent	Protein Residues	RMS (bonds)	RMS (angels)	Ramachandran Favored	Ramachandran Allowed	Ramachandran Outliers	Rotamer Outliers	Clashscore	Average B-factors	Macromolecules	Ligands	Solvent
x016	13TC	P212121	35.649	65.100	73.619	90.000	90.000	90.000	1.1158	48.77 - 1.70 (1.73 - 1.70)	123804 (5843)	19228 (941)	6.4 (6.2)	0.068 (2.062)	0.074 (2.250)	0.029 (0.886)	0.999 (0.339)	1.000 (0.712)	14.0 (0.8)	98.9 (93.3)	29.25	19188 (1529)	1500 (123)	0.2121 (0.3059)	0.2620 (0.3571)	1335	1265	27	43	162	0.0139	1.3370	98.05	1.95	0	0.68	8.94	44.54	44.21	65.78	40.75
x026	13TD	P212121	35.875	65.226	73.511	90.000	90.000	90.000	1.1158	48.79 - 1.70 (1.73 - 1.70)	124163 (5966)	19562 (994)	6.3 (6.0)	0.100 (2.475)	0.109 (2.710)	0.043 (1.087)	0.999 (0.324)	1.000 (0.700)	13.2 (0.7)	99.9 (98.1)	28.89	19508 (1571)	1530 (134)	0.2186 (0.3568)	0.2631 (0.4118)	1340	1265	25	50	162	0.0132	1.2915	97.4	2.6	0	0.68	9.33	42.46	42.21	61.69	39.26
x027	13TE	P212121	35.702	64.815	73.502	90.000	90.000	90.000	1.1158	48.61 - 1.70 (1.73 - 1.70)	122250 (5816)	18822 (925)	6.5 (6.3)	0.051 (2.115)	0.056 (2.307)	0.022 (0.906)	0.999 (0.363)	1.000 (0.730)	15.9 (0.8)	97.4 (92.9)	33.34	18786 (1643)	1461 (135)	0.2159 (0.3481)	0.2571 (0.3744)	1330	1265	24	41	162	0.0134	1.3058	97.4	2.6	0	0	11.19	51.88	51.62	76.77	45.24
x030	13TF	P212121	35.796	64.990	73.660	90.000	90.000	90.000	1.1158	48.73 - 1.72 (1.75 - 1.72)	120136 (6053)	18773 (952)	6.4 (6.4)	0.068 (2.039)	0.074 (2.219)	0.029 (0.863)	0.999 (0.382)	1.000 (0.744)	15.0 (0.9)	99.7 (97.6)	30.55	18723 (1681)	1466 (141)	0.2150 (0.3124)	0.2497 (0.3685)	1341	1265	26	50	162	0.0118	1.2006	98.05	1.95	0	0.68	5.97	46.73	46.83	45.56	44.64
x035	13TG	P212121	35.692	64.858	73.411	90.000	90.000	90.000	1.1158	48.61 - 2.39 (2.48 - 2.39)	44111 (4684)	7158 (718)	6.2 (6.5)	0.085 (0.689)	0.094 (0.749)	0.038 (0.291)	0.998 (0.907)	0.999 (0.975)	12.9 (2.4)	99.8 (98.4)	52.59	7108 (1584)	558 (134)	0.2842 (0.3210)	0.3430 (0.3741)	1315	1265	36	14	162	0.0098	0.7266	98.7	1.3	0	0.68	10.39	60.46	59.90	83.93	50.56
x036	13TH	P212121	35.853	65.125	73.694	90.000	90.000	90.000	1.1158	48.80 - 2.20 (2.27 - 2.20)	58442 (4779)	9233 (772)	6.3 (6.2)	0.155 (1.516)	0.170 (1.656)	0.067 (0.659)	0.997 (0.398)	0.999 (0.755)	8.7 (1.1)	99.9 (99.1)	43.64	9189 (1654)	719 (139)	0.2508 (0.3778)	0.2912 (0.3917)	1316	1265	26	25	162	0.0071	0.7585	97.4	2.6	0	0	7.83	59.89	59.86	73.06	47.65
x040	13TI	P212121	35.792	65.035	73.619	90.000	90.000	90.000	1.1158	48.74 - 1.62 (1.65 - 1.62)	137196 (3906)	21619 (780)	6.3 (5.0)	0.049 (1.672)	0.053 (1.852)	0.021 (0.775)	0.999 (0.364)	1.000 (0.731)	17.2 (0.8)	96.6 (73.2)	28.76	21568 (1269)	1688 (111)	0.1992 (0.3463)	0.2372 (0.3199)	1363	1265	26	72	162	0.0119	1.2339	97.4	2.6	0	0	3.36	44.27	43.8	66.06	44.78
x043	13TJ	P212121	35.768	65.036	73.522	90.000	90.000	90.000	1.1158	48.71 - 2.30 (2.38 - 2.30)	50437 (4940)	8071 (785)	6.2 (6.3)	0.053 (0.381)	0.058 (0.416)	0.023 (0.163)	0.999 (0.947)	1.000 (0.986)	20.8 (4.3)	99.8 (99.1)	42.15	8034 (1452)	631 (124)	0.2198 (0.2430)	0.2661 (0.3596)	1319	1265	26	28	162	0.0038	0.6433	98.05	1.95	0	0.68	8.95	55.99	55.9	71.16	46.15
x044	13TK	P212121	35.870	64.896	73.657	90.000	90.000	90.000	1.1158	48.69 - 1.56 (1.59 - 1.56)	144296 (3076)	23853 (767)	6.0 (4.0)	0.053 (1.279)	0.059 (1.462)	0.023 (0.684)	0.999 (0.375)	1.000 (0.739)	14.4 (0.8)	95.2 (64.4)	28.49	23807 (1135)	1861 (92)	0.2123 (0.3530)	0.2385 (0.3691)	1345	1265	27	53	162	0.0126	1.3122	97.4	2.6	0	0	9.68	46.61	46.20	73.4	42.81
x057	13TL	P212121	35.808	64.963	73.524	90.000	90.000	90.000	1.1158	48.68 - 1.51 (1.54 - 1.51)	144646 (1639)	26731 (904)	5.4 (1.8)	0.046 (0.900)	0.050 (1.165)	0.021 (0.728)	0.999 (0.527)	1.000 (0.831)	17.3 (0.6)	97.2 (70.0)	26.72	26647 (1177)	2095 (107)	0.1975 (0.4338)	0.2276 (0.5070)	1348	1265	34	49	162	0.0130	1.3156	98.05	1.95	0	0	5.19	41.57	41.02	65.06	39.41
x063	13TM	P212121	35.878	64.871	73.715	90.000	90.000	90.000	1.1158	48.70 - 1.71 (1.74 - 1.71)	60212 (3215)	18854 (984)	3.2 (3.3)	0.054 (0.897)	0.064 (1.062)	0.033 (0.558)	0.998 (0.560)	0.999 (0.847)	10.5 (1.2)	98.6 (99.3)	31.02	18822 (1556)	1476 (135)	0.2133 (0.3158)	0.2551 (0.3996)	1336	1265	32	39	162	0.0119	1.3335	98.05	1.95	0	0.68	7.04	47.59	47.34	63.93	42.44
x116	13TN	P212121	35.714	64.974	73.494	90.000	90.000	90.000	1.1158	48.68 - 2.30 (2.38 - 2.30)	48770 (4389)	8003 (768)	6.1 (5.7)	0.083 (0.592)	0.091 (0.652)	0.037 (0.268)	0.997 (0.831)	0.999 (0.953)	12.4 (2.7)	99.3 (97.6)	44.76	7902 (1785)	620 (152)	0.2270 (0.2572)	0.2820 (0.3538)	1311	1265	25	21	162	0.0159	1.4243	94.81	5.19	0	0.68	8.95	55.34	55.40	60.45	45.56
x120	13TO	P212121	35.688	65.057	73.712	90.000	90.000	90.000	1.1158	48.78 - 1.40 (1.43 - 1.40)	216669 (10537)	34416 (1694)	6.3 (6.2)	0.037 (2.187)	0.041 (2.389)	0.016 (0.949)	1.000 (0.360)	1.000 (0.728)	18.7 (0.7)	99.9 (98.8)	24.34	34352 (1661)	2685 (138)	0.2091 (0.3600)	0.2328 (0.3560)	1361	1265	25	71	162	0.0188	1.5488	98.05	1.95	0	0	3.73	37.61	37.35	47.11	38.82
x159	13TP	P212121	35.771	64.934	73.520	90.000	90.000	90.000	1.1158	48.67 - 1.55 (1.58 - 1.55)	162389 (7556)	25459 (1227)	6.4 (6.2)	0.058 (1.986)	0.063 (2.171)	0.025 (0.862)	0.999 (0.333)	1.000 (0.707)	14.1 (0.8)	99.9 (99.7)	25.94	25329 (1610)	1987 (138)	0.2187 (0.3816)	0.2429 (0.4327)	1348	1265	24	59	162	0.0100	1.0860	98.05	1.95	0	0	10.83	40.55	40.32	53.87	40.07
x166	13TQ	P212121	35.950	64.964	73.563	90.000	90.000	90.000	1.1158	48.69 - 1.69 (1.72 - 1.69)	117835 (2981)	19617 (813)	6.0 (3.7)	0.053 (1.293)	0.058 (1.504)	0.023 (0.749)	0.999 (0.311)	1.000 (0.689)	17.6 (0.9)	98.7 (82.0)	28.93	19566 (1387)	1536 (125)	0.2154 (0.3402)	0.2556 (0.4003)	1338	1265	29	44	162	0.0121	1.4152	97.4	2.6	0	1.35	8.94	44.80	44.52	64.73	39.98
x169	13TR	P212121	35.672	65.138	73.777	90.000	90.000	90.000	1.1158	48.83 - 1.49 (1.52 - 1.49)	171580 (4131)	28452 (1221)	6.0 (3.4)	0.047 (1.447)	0.051 (1.698)	0.020 (0.866)	0.999 (0.395)	1.000 (0.753)	16.4 (0.7)	99.1 (89.3)	24.48	28369 (1427)	2213 (91)	0.2134 (0.4452)	0.2346 (0.5320)	1369	1265	29	75	162	0.0122	1.4787	97.4	2.6	0	0.68	10.05	37.30	36.62	60.1	39.89
x176	13TS	P212121	35.693	64.895	73.549	90.000	90.000	90.000	1.1158	48.66 - 1.43 (1.46 - 1.43)	205535 (9571)	32289 (1538)	6.4 (6.2)	0.045 (2.132)	0.049 (2.326)	0.020 (0.920)	0.999 (0.316)	1.000 (0.693)	16.8 (0.8)	99.9 (98.7)	23.78	32225 (1604)	2499 (118)	0.2102 (0.3437)	0.2337 (0.3243)	1360	1265	24	71	162	0.0114	1.2753	98.05	1.95	0	0.68	6.34	38.06	37.87	48.09	37.94
x184	13TT	P212121	35.841	64.791	73.574	90.000	90.000	90.000	1.1158	48.62 - 1.87 (1.91 - 1.87)	93912 (5888)	14727 (917)	6.4 (6.4)	0.111 (2.227)	0.121 (2.425)	0.048 (0.949)	0.998 (0.345)	0.999 (0.716)	9.9 (0.9)	99.9 (98.8)	33.84	14680 (1641)	1149 (138)	0.2296 (0.4305)	0.2819 (0.5149)	1320	1265	23	32	162	0.0134	1.3594	96.1	3.9	0	0.68	8.96	48.42	48.42	60.73	39.47
x228	13TU	P212121	35.756	65.121	73.488	90.000	90.000	90.000	1.1158	48.74 - 1.83 (1.87 - 1.83)	83548 (4109)	15681 (945)	5.3 (4.3)	0.077 (1.646)	0.085 (1.862)	0.035 (0.846)	0.999 (0.260)	1.000 (0.642)	10.6 (0.7)	99.7 (98.4)	35.56	15625 (1554)	1224 (133)	0.2178 (0.4098)	0.2534 (0.4726)	1337	1265	34	38	162	0.0065	0.8762	97.4	2.6	0	1.35	5.57	52.63	51.77	91.44	46.58
x234	13TV	P212121	35.905	65.167	73.648	90.000	90.000	90.000	1.1158	48.80 - 1.56 (1.59 - 1.56)	154590 (5466)	25099 (1143)	6.2 (4.8)	0.065 (1.662)	0.071 (1.868)	0.029 (0.838)	0.999 (0.397)	1.000 (0.754)	13.7 (0.8)	99.6 (94.1)	27.77	25035 (1528)	1965 (131)	0.2086 (0.4161)	0.2408 (0.4471)	1357	1265	31	61	162	0.0124	1.2066	97.4	2.6	0	1.35	7.43	44.11	43.4	72.91	44.21
x247	13TW	P212121	35.775	65.013	73.579	90.000	90.000	90.000	1.1158	48.72 - 1.49 (1.52 - 1.49)	181432 (8060)	28393 (1309)	6.4 (6.2)	0.042 (2.060)	0.045 (2.248)	0.018 (0.887)	0.999 (0.367)	1.000 (0.733)	18.5 (0.8)	99.4 (95.4)	26.05	28340 (1502)	2213 (141)	0.2103 (0.4154)	0.2314 (0.4152)	1368	1265	34	69	162	0.0092	1.3177	98.05	1.95	0	0.68	6.3	39.28	38.95	48.94	40.63
x259	13TX	P212121	35.919	64.488	73.547	90.000	90.000	90.000	1.1158	48.49 - 1.37 (1.40 - 1.37)	228876 (8966)	35389 (1603)	6.5 (5.6)	0.038 (1.982)	0.042 (2.179)	0.017 (0.887)	0.999 (0.342)	1.000 (0.714)	19.4 (0.8)	97.5 (91.1)	23.61	35330 (1471)	2733 (130)	0.2179 (0.3936)	0.2376 (0.4108)	1360	1265	25	70	162	0.0112	1.2464	97.4	2.6	0	0	7.47	36.95	36.47	48.88	41.43
x263	13TY	P212121	35.766	64.828	73.826	90.000	90.000	90.000	1.1158	36.91 - 1.64 (1.66 - 1.64)	137480 (6196)	21809 (1013)	6.3 (6.1)	0.059 (2.431)	0.064 (2.650)	0.026 (1.037)	0.999 (0.348)	1.000 (0.719)	13.3 (0.6)	99.6 (97.4)	31.41	21753 (1602)	1701 (127)	0.2117 (0.3444)	0.2488 (0.3559)	1344	1265	26	53	162	0.0162	1.4179	98.05	1.95	0	1.35	9.31	46.96	46.94	57.58	42.25
x267	13TZ	P212121	35.745	64.830	73.553	90.000	90.000	90.000	1.1158	48.63 - 1.71 (1.74 - 1.71)	120703 (5941)	19036 (965)	6.3 (6.2)	0.079 (2.022)	0.086 (2.209)	0.034 (0.876)	0.999 (0.256)	1.000 (0.638)	12.9 (0.9)	99.9 (99.5)	28.38	18980 (1543)	1485 (129)	0.2133 (0.3457)	0.2402 (0.4302)	1347	1265	27	55	162	0.0117	1.0457	98.05	1.95	0	1.35	8.95	41.48	41.28	54.37	39.7
x270	13UA	P212121	35.751	64.816	73.554	90.000	90.000	90.000	1.1158	48.63 - 1.47 (1.50 - 1.47)	171659 (3703)	29041 (1121)	5.9 (3.3)	0.037 (1.541)	0.040 (1.822)	0.016 (0.949)	0.999 (0.362)	1.000 (0.729)	19.5 (0.7)	98.1 (79.5)	25.96	28977 (1312)	2280 (127)	0.2102 (0.4301)	0.2353 (0.4823)	1354	1265	27	62	162	0.0110	1.1759	98.05	1.95	0	0	5.21	39.32	39.16	48.42	38.46
x271	13UB	P212121	35.857	64.827	73.319	90.000	90.000	90.000	1.1158	48.57 - 1.71 (1.75 - 1.71)	117935 (5468)	18961 (927)	6.2 (5.9)	0.056 (2.231)	0.061 (2.445)	0.024 (0.986)	0.999 (0.307)	1.000 (0.685)	14.6 (0.6)	99.7 (95.1)	33.11	18905 (1510)	1479 (126)	0.2142 (0.3504)	0.2388 (0.4026)	1331	1265	26	40	162	0.0120	1.2557	97.4	2.6	0	1.35	8.58	46.58	46.5	56.78	42.54
x279	13UC	P212121	35.708	65.101	73.658	90.000	90.000	90.000	1.1158	48.78 - 1.44 (1.47 - 1.44)	173288 (3202)	29558 (892)	5.9 (3.6)	0.061 (1.526)	0.067 (1.778)	0.027 (0.891)	0.997 (0.330)	0.999 (0.704)	14.2 (1.0)	93.6 (56.9)	24.48	29505 (1021)	2286 (74)	0.2182 (0.4135)	0.2357 (0.4063)	1355	1265	26	64	162	0.0114	1.2697	98.05	1.95	0	0.68	7.84	36.03	35.84	44.71	36.14
x281	13UD	P212121	35.832	64.894	73.525	90.000	90.000	90.000	1.1158	48.65 - 1.61 (1.64 - 1.61)	142655 (6632)	22776 (1105)	6.3 (6.0)	0.089 (1.740)	0.097 (1.905)	0.038 (0.763)	0.998 (0.394)	0.999 (0.752)	13.5 (0.9)	99.9 (99.2)	26.93	22719 (1581)	1778 (133)	0.2151 (0.3682)	0.2441 (0.3948)	1343	1265	23	55	162	0.0123	1.4675	97.4	2.6	0	0	7.84	42.00	41.87	57.41	38.45
x287	13UE	P212121	35.996	64.880	73.377	90.000	90.000	90.000	1.1158	48.60 - 1.65 (1.68 - 1.65)	121592 (2539)	20222 (657)	6.0 (3.9)	0.052 (1.482)	0.057 (1.703)	0.023 (0.817)	0.999 (0.344)	1.000 (0.715)	16.7 (0.7)	95.0 (64.3)	28.88	20166 (1182)	1582 (107)	0.2239 (0.3894)	0.2617 (0.4374)	1349	1265	38	46	162	0.0128	1.3597	97.4	2.6	0	0.68	10.37	40.37	39.56	66.69	40.97
x291	13UF	P212121	35.801	65.097	73.539	90.000	90.000	90.000	1.1158	48.74 - 1.59 (1.62 - 1.59)	126446 (1004)	20191 (371)	6.3 (2.7)	0.050 (1.091)	0.055 (1.328)	0.022 (0.736)	0.999 (0.410)	1.000 (0.763)	17.8 (0.8)	85.5 (32.5)	26.99	20155 (707)	1573 (61)	0.2028 (0.3472)	0.2364 (0.4020)	1363	1265	25	73	162	0.0118	1.2817	98.05	1.95	0	0	9.69	40.19	39.98	51.07	40.05
x298	13UG	P212121	35.717	64.690	73.584	90.000	90.000	90.000	1.1158	48.58 - 1.77 (1.81 - 1.77)	89336 (863)	15450 (421)	5.8 (2.0)	0.045 (0.764)	0.049 (0.978)	0.020 (0.599)	0.999 (0.403)	1.000 (0.758)	19.5 (0.8)	90.0 (44.9)	31.66	15410 (843)	1223 (80)	0.2078 (0.3947)	0.2479 (0.5282)	1329	1265	26	38	162	0.0121	1.1866	98.05	1.95	0	0.68	6.71	44.02	43.9	57.64	38.7
x302	13UH	P212121	35.884	64.858	73.524	90.000	90.000	90.000	1.1158	48.64 - 1.48 (1.51 - 1.48)	171747 (3944)	28022 (981)	6.1 (4.0)	0.040 (1.609)	0.043 (1.832)	0.017 (0.850)	0.999 (0.261)	1.000 (0.643)	19.0 (0.8)	96.2 (70.6)	25.56	27967 (1150)	2209 (119)	0.2178 (0.4820)	0.2411 (0.4991)	1360	1265	28	67	162	0.0110	1.2739	98.05	1.95	0	0	10.8	40.01	39.38	68.83	39.81
x304	13UI	P212121	35.831	64.764	73.850	90.000	90.000	90.000	1.1158	48.69 - 1.62 (1.65 - 1.62)	142031 (6568)	22408 (1045)	6.3 (6.3)	0.065 (1.746)	0.071 (1.903)	0.028 (0.746)	0.998 (0.413)	0.999 (0.765)	12.5 (0.9)	99.8 (96.2)	29.25	22354 (1512)	1750 (128)	0.2174 (0.3783)	0.2451 (0.3868)	1343	1265	25	53	162	0.0121	1.3699	98.05	1.95	0	0.68	9.7	44.59	44.53	50.41	43.14
x312	13UJ	P212121	35.786	64.760	73.506	90.000	90.000	90.000	1.1158	48.59 - 1.39 (1.42 - 1.39)	220320 (9947)	34971 (1670)	6.3 (6.0)	0.036 (2.364)	0.039 (2.589)	0.016 (1.041)	1.000 (0.371)	1.000 (0.736)	19.3 (0.7)	99.9 (98.1)	24.88	34902 (1540)	2738 (135)	0.2094 (0.3657)	0.2303 (0.4252)	1361	1265	27	69	162	0.0110	1.2443	98.05	1.95	0	0	5.97	39.02	38.91	47.34	37.94
x314	13UK	P212121	35.657	65.153	73.664	90.000	90.000	90.000	1.1158	48.80 - 1.45 (1.48 - 1.45)	175329 (3402)	27920 (715)	6.3 (4.8)	0.069 (1.436)	0.076 (1.613)	0.030 (0.713)	0.997 (0.364)	0.999 (0.731)	13.5 (1.0)	90.3 (48.4)	23.29	27876 (853)	2177 (79)	0.2084 (0.4145)	0.2323 (0.4127)	1366	1265	27	74	162	0.0111	1.3323	98.05	1.95	0	0.68	4.84	36.42	35.79	63.14	37.31
x317	13UL	P212121	35.534	65.130	73.757	90.000	90.000	90.000	1.1158	48.82 - 1.46 (1.49 - 1.46)	171718 (3501)	29166 (1004)	5.9 (3.5)	0.046 (1.191)	0.050 (1.392)	0.020 (0.706)	0.999 (0.379)	1.000 (0.741)	16.9 (0.8)	96.3 (68.5)	22.13	29109 (1159)	2293 (114)	0.2110 (0.4393)	0.2365 (0.4265)	1373	1265	27	81	162	0.0136	1.5325	97.4	2.6	0	0.68	9.32	33.40	32.77	55.4	35.85
x321	13UM	P212121	35.703	65.053	73.528	90.000	90.000	90.000	1.1158	32.53 - 1.79 (1.83 - 1.79)	44111 (808)	14439 (497)	3.1 (1.6)	0.064 (0.690)	0.075 (0.884)	0.038 (0.542)	0.996 (0.620)	0.999 (0.875)	9.5 (0.8)	87.3 (53.0)	29.24	14417 (1127)	1122 (94)	0.2055 (0.3428)	0.2420 (0.4390)	1358	1265	27	66	162	0.0127	1.2684	97.4	2.6	0	1.35	9.31	40.80	40.65	48.03	40.77
x322	13UN	P212121	35.650	64.751	73.587	90.000	90.000	90.000	1.1158	48.61 - 1.42 (1.45 - 1.42)	176435 (1402)	30717 (819)	5.7 (1.7)	0.062 (0.871)	0.068 (1.106)	0.027 (0.666)	0.998 (0.508)	0.999 (0.821)	14.3 (0.9)	93.8 (52.8)	21.09	30654 (949)	2367 (63)	0.2191 (0.3258)	0.2428 (0.3588)	1375	1265	56	54	162	0.0107	1.2838	97.4	1.95	0.65	0	3.67	28.66	27.59	45.93	36.01
x336	13UO	P212121	35.821	64.648	73.437	90.000	90.000	90.000	1.1158	48.52 - 1.74 (1.78 - 1.74)	110491 (3877)	17978 (887)	6.1 (4.4)	0.057 (1.835)	0.062 (2.080)	0.025 (0.953)	0.999 (0.347)	1.000 (0.718)	15.0 (0.7)	99.3 (91.4)	33.13	17900 (1521)	1400 (126)	0.2166 (0.4488)	0.2494 (0.5975)	1330	1265	25	40	162	0.0202	1.5109	98.05	1.95	0	0	5.97	45.75	45.76	52.44	41.12
x342	13UP	P212121	36.052	64.447	73.697	90.000	90.000	90.000	1.1158	48.51 - 1.47 (1.50 - 1.47)	172401 (3635)	29040 (1080)	5.9 (3.4)	0.036 (1.388)	0.039 (1.633)	0.016 (0.841)	0.999 (0.342)	1.000 (0.714)	20.8 (0.7)	97.5 (74.7)	25.45	28985 (1261)	2278 (120)	0.2099 (0.5303)	0.2309 (0.6036)	1377	1289	29	59	165	0.0119	1.2738	98.09	1.91	0	0	1.82	38.94	38.77	50.44	36.81
x347	13UQ	P212121	35.882	64.522	73.490	90.000	90.000	90.000	1.1158	48.49 - 2.00 (2.05 - 2.00)	75127 (4671)	11788 (788)	6.4 (5.9)	0.083 (1.906)	0.090 (2.086)	0.035 (0.832)	0.999 (0.246)	1.000 (0.628)	12.7 (0.9)	98.2 (93.0)	40.95	11755 (1461)	918 (126)	0.2538 (0.3388)	0.2881 (0.3641)	1326	1265	28	33	162	0.0148	1.4384	96.75	3.25	0	0.68	11.52	62.97	62.91	77.91	52.43
x355	13UR	P212121	35.734	64.480	73.360	90.000	90.000	90.000	1.1158	48.43 - 1.99 (2.04 - 1.99)	73859 (4200)	12139 (843)	6.1 (5.0)	0.081 (1.431)	0.088 (1.597)	0.036 (0.693)	0.998 (0.375)	0.999 (0.739)	11.3 (0.9)	99.8 (97.8)	41.64	12057 (1529)	945 (129)	0.2336 (0.3274)	0.2871 (0.3955)	1315	1265	27	23	162	0.0148	1.3321	96.1	3.9	0	1.35	10.04	54.75	54.33	82.43	45.34
x399	13US	P212121	35.699	64.946	73.538	90.000	90.000	90.000	1.1158	48.68 - 1.50 (1.53 - 1.50)	167666 (4193)	27540 (1119)	6.1 (3.7)	0.035 (1.500)	0.038 (1.728)	0.015 (0.837)	1.000 (0.364)	1.000 (0.731)	21.1 (0.8)	98.5 (83.9)	26.20	27484 (1425)	2156 (108)	0.2098 (0.4417)	0.2402 (0.5287)	1355	1265	27	63	162	0.0115	1.2322	98.05	1.95	0	0.68	5.59	40.26	40.01	53.68	39.66
x407	13UT	P212121	35.698	64.756	73.433	90.000	90.000	90.000	1.1158	48.57 - 1.62 (1.65 - 1.62)	137448 (6361)	22207 (1046)	6.2 (6.1)	0.046 (2.156)	0.051 (2.355)	0.020 (0.929)	0.999 (0.251)	1.000 (0.633)	16.2 (0.7)	99.7 (97.6)	30.98	22136 (1633)	1731 (137)	0.2233 (0.3832)	0.2528 (0.4007)	1340	1265	27	48	162	0.0121	1.3797	97.4	2.6	0	2.03	10.8	44.72	44.82	44.12	42.48
x409	13UU	P212121	35.780	64.677	73.444	90.000	90.000	90.000	1.1158	48.54 - 2.07 (2.13 - 2.07)	32610 (2512)	10137 (809)	3.2 (3.1)	0.094 (1.588)	0.109 (1.849)	0.054 (0.921)	0.996 (0.296)	0.999 (0.676)	9.0 (1.5)	93.9 (96.6)	44.36	10104 (1576)	798 (135)	0.2340 (0.2971)	0.2793 (0.3616)	1326	1265	27	34	162	0.0166	1.5718	96.75	3.25	0	1.35	13.42	56.97	57.12	55.85	52.39
x412	13UV	P212121	35.886	64.540	73.641	90.000	90.000	90.000	1.1158	48.54 - 1.88 (1.93 - 1.88)	90087 (5496)	14447 (893)	6.2 (6.2)	0.097 (0.805)	0.106 (0.878)	0.042 (0.347)	0.999 (0.846)	1.000 (0.957)	10.8 (2.0)	99.9 (99.4)	26.09	12428 (679)	974 (56)	0.2967 (0.6348)	0.3382 (0.6233)	1320	1265	25	30	162	0.0061	0.7638	98.05	1.95	0	1.35	14.18	49.64	49.81	53.54	39.22
x417	13UW	P212121	35.568	64.992	73.498	90.000	90.000	90.000	1.1158	36.75 - 1.85 (1.89 - 1.85)	46465 (2936)	13211 (843)	3.5 (3.5)	0.083 (2.445)	0.096 (2.866)	0.047 (1.438)	0.998 (0.331)	0.999 (0.705)	7.9 (0.5)	89.4 (93.0)	35.23	13183 (1760)	1027 (145)	0.2427 (0.3609)	0.2658 (0.4007)	1359	1297	27	35	166	0.0070	0.7660	97.47	2.53	0	0.66	4.73	46.60	46.44	57.13	44.16
x420	13UX	P212121	35.820	64.940	73.630	90.000	90.000	90.000	1.1158	48.59 - 1.71 (1.74 - 1.71)	113261 (3463)	18949 (960)	6.0 (3.6)	0.040 (1.367)	0.044 (1.594)	0.018 (0.800)	1.000 (0.286)	1.000 (0.667)	20.2 (0.8)	99.8 (97.9)	25.39	21681 (970)	1694 (82)	0.2036 (0.3161)	0.2325 (0.3652)	1364	1265	27	72	162	0.0112	1.2506	98.05	1.95	0	0.68	8.57	40.39	39.94	59.99	40.89
x432	13UY	P212121	35.774	65.317	73.377	90.000	90.000	90.000	1.1158	48.79 - 1.53 (1.56 - 1.53)	158292 (5420)	26305 (1084)	6.0 (5.0)	0.055 (1.442)	0.060 (1.609)	0.024 (0.694)	0.999 (0.361)	1.000 (0.728)	13.7 (0.7)	98.5 (81.7)	25.84	26163 (1346)	2053 (116)	0.2150 (0.4847)	0.2401 (0.5643)	1360	1265	28	67	162	0.0124	1.2580	98.05	1.95	0	0.68	5.22	39.60	39.26	53.96	39.98
x434	13UZ	P212121	35.717	65.250	73.424	90.000	90.000	90.000	1.1158	48.77 - 1.62 (1.65 - 1.62)	139926 (6898)	22504 (1076)	6.2 (6.4)	0.091 (1.938)	0.100 (2.110)	0.040 (0.825)	0.999 (0.439)	1.000 (0.781)	12.6 (1.0)	99.9 (100.0)	24.73	22452 (1551)	1761 (132)	0.2119 (0.3181)	0.2376 (0.3476)	1378	1265	37	76	162	0.0132	1.4275	97.4	2.6	0	0	12.96	36.92	36.61	44.16	38.43
x436	13VA	P212121	35.737	65.063	73.616	90.000	90.000	90.000	1.1158	48.75 - 1.70 (1.73 - 1.70)	121834 (6317)	19566 (1006)	6.2 (6.3)	0.066 (2.365)	0.072 (2.580)	0.029 (1.021)	0.999 (0.305)	1.000 (0.684)	12.5 (0.6)	99.9 (100.0)	32.02	19512 (1597)	1529 (134)	0.2127 (0.3297)	0.2514 (0.3339)	1348	1265	32	51	162	0.0130	1.3040	98.05	1.95	0	1.35	6.32	45.86	45.36	65.99	45.64
